# Supplementary material for: The oncogenic role of the In1-ghrelin splicing variant in prostate cancer aggressiveness
Source: Mol Cancer. 2017 Aug 29;16:146. doi: 10.1186/s12943-017-0713-9 (PMC5576296; doi:10.1186/s12943-017-0713-9)
Supplement: Additional file 1: — Figure S1. Ghrelin receptor expression in PCa. A. GHSR1a or GHSR1b mRNA expression in biopsies from patients with high-risk PCa (n = 20) and normal prostate samples from patients that underwent cystoprostatectomies (n = 7). Expression levels were determined by qPCR and adjusted by a normalization factor (NF) calculated from ACTB and GAPDH expression levels. Data were evaluated by Mann-Whitney test and represent median (IQR); B. GHSR1a or GHSR1b mRNA expression in PCa cell lines (androgen-dependent: VCaP, 22Rv1 and castration resistant: PC-3, DU145). Absolute mRNA levels from different passages (n ≥ 3) were determined by qPCR and adjusted by ACTB [Data are expressed as percent of DU145 (GHSR1a) and VCaP (GHSR1b) set at 100%, since they are the cell lines with lesser expression of those receptors, and, in order to ease the comparison between the cell lines); C. Further analysis of GHSR1a expression on different PCa cell lines (22Rv1, DU145, LNCaP, PC-3), normal-like prostate cell line (EPN) and PCa samples using several pairs of primers. As positive control, cDNA from a pituitary tumor with GHSR1a expression was used. Figure S2. Secretion of testosterone and modulation of androgen receptor (AR) system after treatment with ghrelin gene-derived peptides in LNCaP cells. A. Testosterone levels in the culture medium after 24 h of treatment with native-ghrelin or In1-ghrelin peptides (10 nM); B. AR mRNA expression after 24 h of treatment with ghrelin or In1-ghrelin derived peptides (10 nM); C. phospho-AR (Ser81) time-course activation after treatment with native-ghrelin or In1-ghrelin peptides (10–30 min). Protein levels of phospho-AR (Ser81) were adjusted by total AR. Representative blots in LNCaP cell line are showed; D. PSA secretion and mRNA expression after 24 h of treatment with native-ghrelin or In1-ghrelin peptides (10 nM). Absolute mRNA levels were determined by qPCR and adjusted by ACTB. Values represent mean ± SEM of n > 3 experiments. Figure S3. Representative f [file 12943_2017_713_MOESM1_ESM.zip]

Archive with 6 entries (6 files):
- 12943_2017_713_MOESM1_ESM.docx
- Supplemental Figure S1.tif
- Supplemental Figure S2.tif
- Supplemental Figure S3.tif
- Supplemental Figure S4.tif
- Supplemental Figure S5.tif
